# Supplementary material for: Multimodal gene and targeted drug therapy for chronic myelogenous leukemia using BIM/MCL-1 chimeric nanoparticle: computational target analysis and therapeutic validation
Source: Nano Converg. 2026 Apr 13;13:13. doi: 10.1186/s40580-026-00543-3 (PMC13057112; doi:10.1186/s40580-026-00543-3)
Supplement: Supplementary file 2 — Supplementary Material 2 [file 40580_2026_543_MOESM2_ESM.xlsx]

## Sheet: Sensitivity_Summary
Condition	Average_Convergence_Steps	Fixed_Point(%)	Cycle(%)	No_Convergence(%)	No_Attractors	Dominant_Attractor(%)	Domninant_Attractor
WT	1013.6	1.59955	98.4004	0	113809	21.8006	{'Abi1and2': 1, 'Akt': 1, 'Apoptosis': 0, 'Axin2': 0, 'Bad': 0, 'Bag': 0, 'Bcl2L': 1, 'BclXL': 1, 'BcrAbl': 0, 'BetaCatenin': 0, 'Bim': 0, 'CEBPA': 1, 'Cbl': 0, 'CorrectDifferentiation': 1, 'CrkL': 0, 'ERK': 0, 'FLI1': 1, 'FoxO': 0, 'Frizzled': 0, 'GrowthArrest': 1, 'Gsk3B': 0, 'HCK': 0, 'HNRPK': 0, 'Jak2': 0, 'Jun': 0, 'JunB': 1, 'MEK': 0, 'Mcl1L': 1, 'NFkB': 1, 'PI3K': 1, 'PagakaMsp23': 1, 'Pro…
CML	1011.41	1.31136	98.6886	0	97730	21.9967	{'Abi1and2': 0, 'Akt': 1, 'Apoptosis': 0, 'Axin2': 1, 'Bad': 0, 'Bag': 1, 'Bcl2L': 1, 'BclXL': 1, 'BcrAbl': 1, 'BetaCatenin': 0, 'Bim': 0, 'CEBPA': 0, 'Cbl': 1, 'CorrectDifferentiation': 0, 'CrkL': 1, 'ERK': 1, 'FLI1': 0, 'FoxO': 0, 'Frizzled': 0, 'GrowthArrest': 0, 'Gsk3B': 0, 'HCK': 1, 'HNRPK': 1, 'Jak2': 1, 'Jun': 1, 'JunB': 0, 'MEK': 1, 'Mcl1L': 1, 'NFkB': 1, 'PI3K': 1, 'PagakaMsp23': 0, 'Pro…
Dasatinib	1012.99	1.52311	98.4769	0	108277	20.3709	{'Abi1and2': 1, 'Akt': 1, 'Apoptosis': 0, 'Axin2': 0, 'Bad': 0, 'Bag': 0, 'Bcl2L': 1, 'BclXL': 1, 'BcrAbl': 0, 'BetaCatenin': 0, 'Bim': 0, 'CEBPA': 1, 'Cbl': 0, 'CorrectDifferentiation': 1, 'CrkL': 0, 'ERK': 0, 'FLI1': 1, 'FoxO': 0, 'Frizzled': 0, 'GrowthArrest': 1, 'Gsk3B': 0, 'HCK': 0, 'HNRPK': 0, 'Jak2': 0, 'Jun': 0, 'JunB': 1, 'MEK': 0, 'Mcl1L': 1, 'NFkB': 1, 'PI3K': 1, 'PagakaMsp23': 1, 'Pro…
ChNPs	1011.08	1.27547	98.7245	0	93968	22.5711	{'Abi1and2': 0, 'Akt': 1, 'Apoptosis': 0, 'Axin2': 1, 'Bad': 0, 'Bag': 1, 'Bcl2L': 1, 'BclXL': 1, 'BcrAbl': 1, 'BetaCatenin': 0, 'Bim': 1, 'CEBPA': 0, 'Cbl': 1, 'CorrectDifferentiation': 0, 'CrkL': 1, 'ERK': 1, 'FLI1': 0, 'FoxO': 0, 'Frizzled': 1, 'GrowthArrest': 0, 'Gsk3B': 0, 'HCK': 1, 'HNRPK': 1, 'Jak2': 1, 'Jun': 1, 'JunB': 0, 'MEK': 1, 'Mcl1L': 0, 'NFkB': 1, 'PI3K': 1, 'PagakaMsp23': 0, 'Pro…
Das + ChNPs	1012.87	1.51471	98.4853	0	105248	19.9989	{'Abi1and2': 1, 'Akt': 1, 'Apoptosis': 0, 'Axin2': 0, 'Bad': 0, 'Bag': 0, 'Bcl2L': 1, 'BclXL': 1, 'BcrAbl': 0, 'BetaCatenin': 0, 'Bim': 1, 'CEBPA': 1, 'Cbl': 0, 'CorrectDifferentiation': 1, 'CrkL': 0, 'ERK': 0, 'FLI1': 1, 'FoxO': 0, 'Frizzled': 1, 'GrowthArrest': 1, 'Gsk3B': 0, 'HCK': 0, 'HNRPK': 0, 'Jak2': 0, 'Jun': 0, 'JunB': 1, 'MEK': 0, 'Mcl1L': 0, 'NFkB': 1, 'PI3K': 1, 'PagakaMsp23': 1, 'Pro…

## Sheet: Dominant_Attractor
Condition	WT	CML	Das	ChNPs	Das+ChNPs
Abi1and2	1	0	1	0	1
Akt	1	1	1	1	1
Apoptosis	0	0	0	0	0
Axin2	0	1	0	1	0
Bad	0	0	0	0	0
Bag	0	1	0	1	0
Bcl2L	1	1	1	1	1
BclXL	1	1	1	1	1
BcrAbl	0	1	0	1	0
BetaCatenin	0	0	0	0	0
Bim	0	0	0	1	1
CEBPA	1	0	1	0	1
Cbl	0	1	0	1	0
CorrectDifferentiation	1	0	1	0	1
CrkL	0	1	0	1	0
ERK	0	1	0	1	0
FLI1	1	0	1	0	1
FoxO	0	0	0	0	0
Frizzled	0	0	0	1	1
GrowthArrest	1	0	1	0	1
Gsk3B	0	0	0	0	0
HCK	0	1	0	1	0
HNRPK	0	1	0	1	0
Jak2	0	1	0	1	0
Jun	0	1	0	1	0
JunB	1	0	1	0	1
MEK	0	1	0	1	0
Mcl1L	1	1	1	0	0
NFkB	1	1	1	1	1
PI3K	1	1	1	1	1
PagakaMsp23	1	0	1	0	1
Proliferation	0	1	0	1	0
Raf	0	1	0	1	0
Ras	0	1	0	1	0
STAT3	0	1	0	1	0
STAT5	0	1	0	1	0
SelfRenewal	0	1	0	1	0
Sos	0	1	0	1	0
VEGF	1	0	1	1	1
Wnt	0	0	0	1	1
cMyc	0	1	0	1	0
hnRNPE2	0	1	0	1	0
