# Supplementary material for: Multimodal gene and targeted drug therapy for chronic myelogenous leukemia using BIM/MCL-1 chimeric nanoparticle: computational target analysis and therapeutic validation
Source: Nano Converg. 2026 Apr 13;13:13. doi: 10.1186/s40580-026-00543-3 (PMC13057112; doi:10.1186/s40580-026-00543-3)
Supplement: Supplementary file 3 — Supplementary Material 3 Literature gene and the corresponding papers [file 40580_2026_543_MOESM3_ESM.xlsx]

## Sheet: CML_Genes_From_Lit
Diagram name	Gene name in Uniprot	Protein name in Uniprot	References
BCR/ABL	BCR/ABL fusion	BCR/ABL p210 fusion protein
STAT5	STAT5A	Signal transducer and activator of transcription 5A	https://pubmed.ncbi.nlm.nih.gov/15626746/; https://pubmed.ncbi.nlm.nih.gov/12783368/
	STAT5B	Signal transducer and activator of transcription 5B	https://pubmed.ncbi.nlm.nih.gov/15626746/; https://pubmed.ncbi.nlm.nih.gov/12783368/
Akt	AKT1	RAC-alpha serine/threonine-protein kinase	https://pubmed.ncbi.nlm.nih.gov/16818614/
	AKT2	RAC-beta serine/threonine-protein kinase	https://pubmed.ncbi.nlm.nih.gov/16818614/
	AKT3	RAC-gamma serine/threonine-protein kinase	https://pubmed.ncbi.nlm.nih.gov/16818614/
NF-κβ	NFKB1	Nuclear factor NF-kappa-B p105 subunit	https://pubmed.ncbi.nlm.nih.gov/16818614/
	NFKB2	Nuclear factor NF-kappa-B p100 subunit	https://pubmed.ncbi.nlm.nih.gov/16818614/
	RELA	Transcription factor p65	https://pubmed.ncbi.nlm.nih.gov/16818614/
	RELB	Transcription factor RelB	https://pubmed.ncbi.nlm.nih.gov/16818614/
	REL	Proto-oncogene c-Rel	https://pubmed.ncbi.nlm.nih.gov/16818614/
GSK-3β	GSK3B	Glycogen synthase kinase-3 beta	https://pubmed.ncbi.nlm.nih.gov/16818614/
c-Myc	MYC	Myc proto-oncogene protein	https://pubmed.ncbi.nlm.nih.gov/16818614/
JAK2	JAK2	Tyrosine-protein kinase JAK2	https://www.nature.com/articles/1210587; https://pubmed.ncbi.nlm.nih.gov/16818614/
SPHK-1	SPHK1	Sphingosine kinase 1	https://www.nature.com/articles/1210587; https://pubmed.ncbi.nlm.nih.gov/18401414/; https://pubmed.ncbi.nlm.nih.gov/23521541/
Mcl-1	MCL1	Induced myeloid leukemia cell differentiation protein Mcl-1	https://www.nature.com/articles/1210587; https://pubmed.ncbi.nlm.nih.gov/15626746/; https://pubmed.ncbi.nlm.nih.gov/18401414/; https://pubmed.ncbi.nlm.nih.gov/23521541/
BCL-Xl	BCL2L1	Bcl-2-like protein 1	https://www.nature.com/articles/1210587; https://pubmed.ncbi.nlm.nih.gov/15626746/; https://pubmed.ncbi.nlm.nih.gov/18401414/
BIM	BCL2L11	Bcl-2-like protein 11	https://www.nature.com/articles/1210587; https://pubmed.ncbi.nlm.nih.gov/15626746/; https://pubmed.ncbi.nlm.nih.gov/18401414/
S1PR2	S1PR2	Sphingosine 1-phosphate receptor 2	https://pubmed.ncbi.nlm.nih.gov/16818614/; https://pubmed.ncbi.nlm.nih.gov/21527515/; https://pubmed.ncbi.nlm.nih.gov/23521541/
PP2A	PPP2CA	Serine/threonine-protein phosphatase 2A catalytic subunit alpha isoform	https://pubmed.ncbi.nlm.nih.gov/16818614/; https://pubmed.ncbi.nlm.nih.gov/21527515/; https://pubmed.ncbi.nlm.nih.gov/23521541/
GAB2	GAB2	GRB2-associated-binding protein 2	https://pubmed.ncbi.nlm.nih.gov/16818614/
RAS/RAF/MEK/ERK pathway	HRAS	GTPase HRas	https://www.nature.com/articles/1210587; https://pubmed.ncbi.nlm.nih.gov/15626746/; https://pubmed.ncbi.nlm.nih.gov/18401414/; https://pubmed.ncbi.nlm.nih.gov/16818614/; https://pubmed.ncbi.nlm.nih.gov/16254145/; https://pubmed.ncbi.nlm.nih.gov/12783368/
	KRAS	GTPase KRas	https://www.nature.com/articles/1210587; https://pubmed.ncbi.nlm.nih.gov/15626746/; https://pubmed.ncbi.nlm.nih.gov/18401414/; https://pubmed.ncbi.nlm.nih.gov/16818614/; https://pubmed.ncbi.nlm.nih.gov/16254145/; https://pubmed.ncbi.nlm.nih.gov/12783368/
	NRAS	GTPase NRas	https://www.nature.com/articles/1210587; https://pubmed.ncbi.nlm.nih.gov/15626746/; https://pubmed.ncbi.nlm.nih.gov/18401414/; https://pubmed.ncbi.nlm.nih.gov/16818614/; https://pubmed.ncbi.nlm.nih.gov/16254145/; https://pubmed.ncbi.nlm.nih.gov/12783368/
	RAF1	RAF proto-oncogene serine/threonine-protein kinase	https://www.nature.com/articles/1210587; https://pubmed.ncbi.nlm.nih.gov/15626746/; https://pubmed.ncbi.nlm.nih.gov/18401414/; https://pubmed.ncbi.nlm.nih.gov/16818614/; https://pubmed.ncbi.nlm.nih.gov/16254145/; https://pubmed.ncbi.nlm.nih.gov/12783368/
	ARAF	Serine/threonine-protein kinase A-Raf	https://www.nature.com/articles/1210587; https://pubmed.ncbi.nlm.nih.gov/15626746/; https://pubmed.ncbi.nlm.nih.gov/18401414/; https://pubmed.ncbi.nlm.nih.gov/16818614/; https://pubmed.ncbi.nlm.nih.gov/16254145/; https://pubmed.ncbi.nlm.nih.gov/12783368/
	BRAF	Serine/threonine-protein kinase B-raf	https://www.nature.com/articles/1210587; https://pubmed.ncbi.nlm.nih.gov/15626746/; https://pubmed.ncbi.nlm.nih.gov/18401414/; https://pubmed.ncbi.nlm.nih.gov/16818614/; https://pubmed.ncbi.nlm.nih.gov/16254145/; https://pubmed.ncbi.nlm.nih.gov/12783368/
	MAP2K1	Dual specificity mitogen-activated protein kinase kinase 1	https://www.nature.com/articles/1210587; https://pubmed.ncbi.nlm.nih.gov/15626746/; https://pubmed.ncbi.nlm.nih.gov/18401414/; https://pubmed.ncbi.nlm.nih.gov/16818614/; https://pubmed.ncbi.nlm.nih.gov/16254145/; https://pubmed.ncbi.nlm.nih.gov/12783368/
	MAP2K2	Dual specificity mitogen-activated protein kinase kinase 2	https://www.nature.com/articles/1210587; https://pubmed.ncbi.nlm.nih.gov/15626746/; https://pubmed.ncbi.nlm.nih.gov/18401414/; https://pubmed.ncbi.nlm.nih.gov/16818614/; https://pubmed.ncbi.nlm.nih.gov/16254145/; https://pubmed.ncbi.nlm.nih.gov/12783368/
	MAPK3	Mitogen-activated protein kinase 3	https://www.nature.com/articles/1210587; https://pubmed.ncbi.nlm.nih.gov/15626746/; https://pubmed.ncbi.nlm.nih.gov/18401414/; https://pubmed.ncbi.nlm.nih.gov/16818614/; https://pubmed.ncbi.nlm.nih.gov/16254145/; https://pubmed.ncbi.nlm.nih.gov/12783368/
	MAPK1	Mitogen-activated protein kinase 1	https://www.nature.com/articles/1210587; https://pubmed.ncbi.nlm.nih.gov/15626746/; https://pubmed.ncbi.nlm.nih.gov/18401414/; https://pubmed.ncbi.nlm.nih.gov/16818614/; https://pubmed.ncbi.nlm.nih.gov/16254145/; https://pubmed.ncbi.nlm.nih.gov/12783368/
PI3K (Class IA)	PIK3CA	Phosphatidylinositol 4,5-bisphosphate 3-kinase catalytic subunit alpha isoform	https://www.nature.com/articles/1210587; https://pubmed.ncbi.nlm.nih.gov/12783368/
	PIK3CB	Phosphatidylinositol 4,5-bisphosphate 3-kinase catalytic subunit beta isoform	https://www.nature.com/articles/1210587; https://pubmed.ncbi.nlm.nih.gov/12783368/
	PIK3CD	Phosphatidylinositol 4,5-bisphosphate 3-kinase catalytic subunit delta isoform	https://www.nature.com/articles/1210587; https://pubmed.ncbi.nlm.nih.gov/12783368/
	PIK3R1	Phosphatidylinositol 3-kinase regulatory subunit alpha	https://www.nature.com/articles/1210587; https://pubmed.ncbi.nlm.nih.gov/12783368/
	PIK3R2	Phosphatidylinositol 3-kinase regulatory subunit beta	https://www.nature.com/articles/1210587; https://pubmed.ncbi.nlm.nih.gov/12783368/
	PIK3R3	Phosphatidylinositol 3-kinase regulatory subunit gamma	https://www.nature.com/articles/1210587; https://pubmed.ncbi.nlm.nih.gov/12783368/
Spred	SPRED1	Sprouty-related, EVH1 domain-containing protein 1	https://pubmed.ncbi.nlm.nih.gov/20153728/
	SPRED2	Sprouty-related, EVH1 domain-containing protein 2	https://pubmed.ncbi.nlm.nih.gov/20153728/

## Sheet: Sensitivity_Summary
Condition	Average_Convergence_Steps	Fixed_Point(%)	Cycle(%)	No_Convergence(%)	No_Attractors	Dominant_Attractor(%)	Domninant_Attractor
WT	1013.6	1.59955	98.4004	0	113809	21.8006	{'Abi1and2': 1, 'Akt': 1, 'Apoptosis': 0, 'Axin2': 0, 'Bad': 0, 'Bag': 0, 'Bcl2L': 1, 'BclXL': 1, 'BcrAbl': 0, 'BetaCatenin': 0, 'Bim': 0, 'CEBPA': 1, 'Cbl': 0, 'CorrectDifferentiation': 1, 'CrkL': 0, 'ERK': 0, 'FLI1': 1, 'FoxO': 0, 'Frizzled': 0, 'GrowthArrest': 1, 'Gsk3B': 0, 'HCK': 0, 'HNRPK': 0, 'Jak2': 0, 'Jun': 0, 'JunB': 1, 'MEK': 0, 'Mcl1L': 1, 'NFkB': 1, 'PI3K': 1, 'PagakaMsp23': 1, 'Pro…
CML	1011.41	1.31136	98.6886	0	97730	21.9967	{'Abi1and2': 0, 'Akt': 1, 'Apoptosis': 0, 'Axin2': 1, 'Bad': 0, 'Bag': 1, 'Bcl2L': 1, 'BclXL': 1, 'BcrAbl': 1, 'BetaCatenin': 0, 'Bim': 0, 'CEBPA': 0, 'Cbl': 1, 'CorrectDifferentiation': 0, 'CrkL': 1, 'ERK': 1, 'FLI1': 0, 'FoxO': 0, 'Frizzled': 0, 'GrowthArrest': 0, 'Gsk3B': 0, 'HCK': 1, 'HNRPK': 1, 'Jak2': 1, 'Jun': 1, 'JunB': 0, 'MEK': 1, 'Mcl1L': 1, 'NFkB': 1, 'PI3K': 1, 'PagakaMsp23': 0, 'Pro…
Dasatinib	1012.99	1.52311	98.4769	0	108277	20.3709	{'Abi1and2': 1, 'Akt': 1, 'Apoptosis': 0, 'Axin2': 0, 'Bad': 0, 'Bag': 0, 'Bcl2L': 1, 'BclXL': 1, 'BcrAbl': 0, 'BetaCatenin': 0, 'Bim': 0, 'CEBPA': 1, 'Cbl': 0, 'CorrectDifferentiation': 1, 'CrkL': 0, 'ERK': 0, 'FLI1': 1, 'FoxO': 0, 'Frizzled': 0, 'GrowthArrest': 1, 'Gsk3B': 0, 'HCK': 0, 'HNRPK': 0, 'Jak2': 0, 'Jun': 0, 'JunB': 1, 'MEK': 0, 'Mcl1L': 1, 'NFkB': 1, 'PI3K': 1, 'PagakaMsp23': 1, 'Pro…
ChNPs	1011.08	1.27547	98.7245	0	93968	22.5711	{'Abi1and2': 0, 'Akt': 1, 'Apoptosis': 0, 'Axin2': 1, 'Bad': 0, 'Bag': 1, 'Bcl2L': 1, 'BclXL': 1, 'BcrAbl': 1, 'BetaCatenin': 0, 'Bim': 1, 'CEBPA': 0, 'Cbl': 1, 'CorrectDifferentiation': 0, 'CrkL': 1, 'ERK': 1, 'FLI1': 0, 'FoxO': 0, 'Frizzled': 1, 'GrowthArrest': 0, 'Gsk3B': 0, 'HCK': 1, 'HNRPK': 1, 'Jak2': 1, 'Jun': 1, 'JunB': 0, 'MEK': 1, 'Mcl1L': 0, 'NFkB': 1, 'PI3K': 1, 'PagakaMsp23': 0, 'Pro…
Das + ChNPs	1012.87	1.51471	98.4853	0	105248	19.9989	{'Abi1and2': 1, 'Akt': 1, 'Apoptosis': 0, 'Axin2': 0, 'Bad': 0, 'Bag': 0, 'Bcl2L': 1, 'BclXL': 1, 'BcrAbl': 0, 'BetaCatenin': 0, 'Bim': 1, 'CEBPA': 1, 'Cbl': 0, 'CorrectDifferentiation': 1, 'CrkL': 0, 'ERK': 0, 'FLI1': 1, 'FoxO': 0, 'Frizzled': 1, 'GrowthArrest': 1, 'Gsk3B': 0, 'HCK': 0, 'HNRPK': 0, 'Jak2': 0, 'Jun': 0, 'JunB': 1, 'MEK': 0, 'Mcl1L': 0, 'NFkB': 1, 'PI3K': 1, 'PagakaMsp23': 1, 'Pro…

## Sheet: Dominant_Attractor
Condition	WT	CML	Das	ChNPs	Das+ChNPs
Abi1and2	1	0	1	0	1
Akt	1	1	1	1	1
Apoptosis	0	0	0	0	0
Axin2	0	1	0	1	0
Bad	0	0	0	0	0
Bag	0	1	0	1	0
Bcl2L	1	1	1	1	1
BclXL	1	1	1	1	1
BcrAbl	0	1	0	1	0
BetaCatenin	0	0	0	0	0
Bim	0	0	0	1	1
CEBPA	1	0	1	0	1
Cbl	0	1	0	1	0
CorrectDifferentiation	1	0	1	0	1
CrkL	0	1	0	1	0
ERK	0	1	0	1	0
FLI1	1	0	1	0	1
FoxO	0	0	0	0	0
Frizzled	0	0	0	1	1
GrowthArrest	1	0	1	0	1
Gsk3B	0	0	0	0	0
HCK	0	1	0	1	0
HNRPK	0	1	0	1	0
Jak2	0	1	0	1	0
Jun	0	1	0	1	0
JunB	1	0	1	0	1
MEK	0	1	0	1	0
Mcl1L	1	1	1	0	0
NFkB	1	1	1	1	1
PI3K	1	1	1	1	1
PagakaMsp23	1	0	1	0	1
Proliferation	0	1	0	1	0
Raf	0	1	0	1	0
Ras	0	1	0	1	0
STAT3	0	1	0	1	0
STAT5	0	1	0	1	0
SelfRenewal	0	1	0	1	0
Sos	0	1	0	1	0
VEGF	1	0	1	1	1
Wnt	0	0	0	1	1
cMyc	0	1	0	1	0
hnRNPE2	0	1	0	1	0
